# Supplementary material for: EuCAP, a Eukaryotic Community Annotation Package, and its application to the rice genome
Source: BMC Genomics. 2007 Oct 25;8:388. doi: 10.1186/1471-2164-8-388 (PMC2151081; doi:10.1186/1471-2164-8-388)
Supplement: Additional File 1 — Compressed folder of files necessary to install and use EuCAP. [file 1471-2164-8-388-S1.zip]

Archive with 33 entries (26 files):
- eucap/INSTALL
- eucap/LICENSE
- eucap/README
- eucap/bin/
- eucap/bin/ca_pic_generator.pl
- eucap/bin/create_gene_family_page.pl
- eucap/bin/gene_family_page_template.tmpl
- eucap/bin/gmap_output_to_model_gff.pl
- eucap/bin/insert_user.pl
- eucap/bin/load_ca_db_from_excel.pl
- eucap/css/
- eucap/css/eucap.css
- eucap/eucap.pl
- eucap/js/
- eucap/js/eucap.js
- eucap/lib/
- eucap/lib/CA/
- eucap/lib/CA/CDBI.pm
- eucap/lib/CA/family.pm
- eucap/lib/CA/loci.pm
- eucap/lib/CA/structural_annotation.pm
- eucap/lib/CA/superfamily.pm
- eucap/lib/CA/users.pm
- eucap/schema/
- eucap/schema/eucap_schema.sql
- eucap/tmpl/
- eucap/tmpl/annotate.tmpl
- eucap/tmpl/final_submit.tmpl
- eucap/tmpl/login.tmpl
- eucap/tmpl/review_annotation.tmpl
- eucap/tmpl/select_family.tmpl
- eucap/tmpl/structural_annotation.tmpl
- eucap/tmpl/submit_annotation.tmpl
