# Supplementary material for: EuCAP, a Eukaryotic Community Annotation Package, and its application to the rice genome
Source: BMC Genomics. 2007 Oct 25;8:388. doi: 10.1186/1471-2164-8-388 (PMC2151081; doi:10.1186/1471-2164-8-388)
Supplement: Additional File 1 — Compressed folder of files necessary to install and use EuCAP. [file 1471-2164-8-388-S1.zip › eucap/bin/create_gene_family_page.pl]

#!/usr/local/bin/perl
# $Id: create_gene_family_page.pl 542 2007-07-24 18:25:31Z hamilton $

use strict;
use warnings;
use HTML::Template;
use Getopt::Long;
use lib '../lib/';
use CA::CDBI;
use CA::loci;
use CA::users;
use CA::family;
use CA::superfamily;

my $user_id = q{};
my $family_id = q{};

GetOptions('user_id=i' => \$user_id, 'pfam_id=i' => \$family_id);
unless ($family_id && $family_id ) {die "Usage: perl comm_anno_pic_gen.pl --user_id --pfam_id\n";}

#local community annotation DB connection params
my $CA_DB_NAME = 'community_annotation';
my $CA_DB_HOST = 'hamilton-lx';
my $CA_DB_DSN = join( ':', ('dbi:mysql', $CA_DB_NAME, $CA_DB_HOST ) );
my $CA_DB_USERNAME = 'access';
my $CA_DB_PASSWORD = 'access';

my $dbh = DBI->connect($CA_DB_DSN, $CA_DB_USERNAME, $CA_DB_PASSWORD) or die;

my $user = CA::users->retrieve($user_id);
my ($family) = CA::family->search(user_id => $user_id, family_id => $family_id);
my ($superfamily) = CA::superfamily->search( user_id => $user_id );
my @locus_info = CA::loci->search( user_id => $user_id, family_id => $family_id );

my $family_members = [];
for my $locus (@locus_info){
	my $cdna_link;
	if ($locus->genbank_cdna_acc){
		$locus->genbank_cdna_acc =~ s/^\s+//;
		$locus->genbank_cdna_acc =~ s/\s+$//;
		$locus->genbank_cdna_acc =~ s/\s+//g;
		my @accs = split(/,/, $locus->genbank_cdna_acc);
		for my $acc (@accs) {
			my $link = "<a href=\"http://www.ncbi.nlm.nih.gov/entrez/viewer.fcgi?db=nucleotide&val=$acc\">$acc</a>, ";
			$cdna_link.=$link;
		}
		if (scalar(@accs) == 1){
			$cdna_link =~ s/,//;
		}
		$cdna_link =~ s/, $//;
	}
	my $protein_link;
		if ($locus->genbank_protein_acc){
		$locus->genbank_protein_acc =~ s/^\s+//;
		$locus->genbank_protein_acc =~ s/\s+$//;
		$locus->genbank_protein_acc =~ s/\s+//g;
		my @accs = split(/,/, $locus->genbank_protein_acc);
		for my $acc (@accs) {
			my $link = "<a href=\"http://www.ncbi.nlm.nih.gov/entrez/viewer.fcgi?db=protein&val=$acc\">$acc</a>, ";
			$protein_link.=$link;
		}
		if (scalar(@accs) == 1){
			$protein_link =~ s/,//;
		}
		$protein_link =~ s/, $//;
	}
	
	my $image_file = $locus->user_id."_".$locus->family_id."_".$_->[0].".png";

	my $row = { locus => $locus->locus,
                    gene_name => $locus->gene_name,
                    alt_gene_name => $locus->alt_gene_name,
                    gene_des => $locus->gene_description,
                    tigr_annot => $locus->original_annotation,
                    genomic_acc => $locus->genbank_genomic_acc,
                    cdna_acc => $cdna_link,
                    prot_acc => $protein_link,
                    mutant => $locus->mutant_info,
                    comment => $locus->comment,
                    struct_anno => $locus->has_structural_annotation,
                    image_file => $image_file };
	push(@$family_members, $row);
}

my $tmpl = HTML::Template->new(filename => "gene_family_page_template.tmpl");
$tmpl->param(superfamily => $superfamily->name || 0,
             gene_family => $family->name,
             crit => $family->criteria,
             source =>  $family->source,
             first_name => $user->name,
             email => $user->email,
             org => $user->organization,
             url => $user->url,
             family_members => $family_members,
             footer => $family->footer
);

open(my $out, ">", "$user_id"."_"."$family_id.shtml") or die;
print $out $tmpl->output;
close($out);
$dbh->disconnect;
