# Supplementary material for: EuCAP, a Eukaryotic Community Annotation Package, and its application to the rice genome
Source: BMC Genomics. 2007 Oct 25;8:388. doi: 10.1186/1471-2164-8-388 (PMC2151081; doi:10.1186/1471-2164-8-388)
Supplement: Additional File 1 — Compressed folder of files necessary to install and use EuCAP. [file 1471-2164-8-388-S1.zip › eucap/eucap.pl]

#!/usr/bin/perl
# $Id: eucap.pl 539 2007-07-24 00:21:04Z hamilton $

use warnings;
use strict;
use CGI;
use CGI::Carp qw( fatalsToBrowser );
use CGI::Session;
use Authen::Passphrase::MD5Crypt;
use HTML::Template;
use DBI;
use File::Temp;
use IO::String;
use JSON;

#Bioperl classes
use Bio::SeqIO;
use Bio::SearchIO;
use Bio::DB::GFF;
use Bio::SeqFeature::Generic;
use Bio::Graphics;
use Bio::Graphics::Feature;

#Class::DBI (ORM) classes
use lib './lib/';
use CA::CDBI;
use CA::loci;
use CA::superfamily;
use CA::family;
use CA::users;
use CA::structural_annotation;


#Config
my $PROTEOME_BLAST_DB = '/export/wwwdocs1/docs/tigr-scripts/osa1/ca_devel/blast_dbs/rice_v5.pep';
my $WEBSERVER_TEMP_DIR = '/export/wwwdocs1/docs/webserver_tmp/';
my $BLASTALL = '/usr/local/bin/blastall';

#local GFF DB connection params
my $GFF_DB_ADAPTOR = 'dbi::mysql'; #Bio DB GFF
my $GFF_DB_NAME = 'rice';
my $GFF_DB_HOST = 'mysql-dmz';
my $GFF_DB_DSN = join( ':', ('dbi:mysql', $GFF_DB_NAME, $GFF_DB_HOST ) );
my $GFF_DB_USERNAME = 'access';
my $GFF_DB_PASSWORD ='access';

#local community annotation DB connection params
my $CA_DB_NAME = 'community_annotation';
my $CA_DB_HOST = 'hamilton-lx';
my $CA_DB_DSN = join( ':', ('dbi:mysql', $CA_DB_NAME, $CA_DB_HOST ) );
my $CA_DB_USERNAME = 'access';
my $CA_DB_PASSWORD = 'access';

#webserver path params
my $APACHE_DOC_ROOT = '/export/wwwdocs1/docs/';
my $WEBSERVER_TEMP_REL = '/webserver_tmp';

#need this dbh for CGI::Session
my $dbh = DBI->connect( $CA_DB_DSN, $CA_DB_USERNAME, $CA_DB_PASSWORD ) or die( "cannot connect to CA database:$!");
#need this db connection for base annotation data
my $gff_db =  Bio::DB::GFF->new( -adaptor => $GFF_DB_ADAPTOR,
                                 -dsn => $GFF_DB_DSN,
                                 -user => $GFF_DB_USERNAME,
                                 -pass => $GFF_DB_PASSWORD,
                               ) or die("cannot access Bio::DB::GFF database");

CGI::Session->name("EuCAP_ID");
my $cgi = CGI->new;
my $session = CGI::Session->new("driver:MySQL", $cgi, {Handle=>$dbh} ) or die (CGI::Session->errstr."\n");
init($session, $cgi);
$session->flush;
unless($session->param('~logged_in')){
    login_page();
}
my $action = $cgi->param('action');

if ($action eq 'select_family') {
    select_family($session, $cgi );
} elsif ($action eq 'annotate') {
    annotate($session, $cgi);
} elsif ($action eq 'logout') {
    logout($session, $cgi);
} elsif ( $action eq 'add_loci') {
    add_loci($session, $cgi);
} elsif ( $action eq 'run_blast') {
    run_blast($session, $cgi);
} elsif ( $action eq 'delete_checked') {
    delete_checked($session, $cgi);
} elsif ( $action eq 'save_annotation') {
    annotate($session, $cgi, 1); #1 = save flag
} elsif ( $action eq 'review_annotation') {
    review_annotation($session, $cgi);
} elsif ( $action eq 'struct_anno' ) {
    structural_annotation($session, $cgi);
} elsif ( $action eq 'submit_annotation' ) {
    submit_annotation($session, $cgi);
} elsif ( $action eq 'submit_struct_anno') {
    submit_structural_annotation($session, $cgi);
} elsif ( $action eq 'final_submit' ) {
    final_submit($session, $cgi);
} else {
    #logged in and fall through the actions - then log out
    logout($session, $cgi);
}

$dbh->disconnect if $dbh; 


sub init {
    my ($session, $cgi) = @_;
    if ( $session->param('~logged_in') ) {
        return 1;
    }
    unless ($cgi->param('action') ){
        login_page();
        exit;
    }
    my $username = $cgi->param('username');
    my $password = $cgi->param('password');
    my ($user) = CA::users->search( username => $username);
    if ( ! $user ) {
        login_page( 1, "User name not found. Please check and try again.");	
        exit;
    }
    my $salt = $user->salt;
    my $hash = $user->hash;
    my $crypt_obj = Authen::Passphrase::MD5Crypt->new( salt => $salt, hash_base64 => $hash);
    if ( $crypt_obj->match($password) ) {
        #authenticated
        $session->param('~logged_in', 1);
        #store user_id as a CGI::session param
        my $anno_ref = {};
        $anno_ref->{user_id} = $user->user_id;
        $session->param( 'anno_ref', $anno_ref );
        return 1;
    } else {
        login_page( 1, "Password does not match! Please check and try again.");	
        exit;
    }   
}


sub login_page {
    my ($is_error, $error_string) = @_;
    my $tmpl = HTML::Template->new( filename => "./tmpl/login.tmpl");
    if ($is_error) {
        $tmpl->param(error => 1);
        $tmpl->param(error_string => $error_string);
    }
    print $session->header;
    print $tmpl->output;
}


sub logout {
    my ($session, $cgi) = @_;
    $session->clear(["~logged_in"]);
    $session->flush;
    login_page(1, "Logged out - Thank you");
}


sub select_family {
    my ($session, $cgi) = @_;
    my $tmpl = HTML::Template->new( filename => "./tmpl/select_family.tmpl");
    my $anno_ref = $session->param('anno_ref');
    my $user = CA::users->retrieve( $anno_ref->{user_id} );
    my @fams = CA::family->search( user_id => $anno_ref->{user_id} );
    my $gene_family_radio = [];
    for my $fam ( @fams ) {
        my $row = { family_id => $fam->family_id , name => $fam->name , description => $fam->description };
        push(@$gene_family_radio, $row);
    }
    $tmpl->param( gene_family_radio => $gene_family_radio,
                  name => $user->name,
                  organization => $user->organization,
                  email => $user->email,
                  url => $user->url,
                );
    print $session->header;
    print $tmpl->output;
}

sub annotate {
    my ($session, $cgi, $save, $blast_results) = @_;
    my $tmpl = HTML::Template->new( filename => "./tmpl/annotate.tmpl");
    my $anno_ref = $session->param('anno_ref');
    my $user = CA::users->retrieve( $session->param('user_id') );
    #if block should run id coming from the select family page, otherwise should already be in the session.
    if ( $cgi->param('family_id') ) {
        $anno_ref->{family_id} =  $cgi->param('family_id');
        $session->param( 'anno_ref', $anno_ref );
        $session->flush;
    }
    my $family = CA::family->retrieve($anno_ref->{family_id});
    #coming in from the select family action - the database is the most up to data source
    if ( $action  eq 'annotate' ) {
        my @annotated_loci = CA::loci->search( user_id => $anno_ref->{user_id}, family_id => $anno_ref->{family_id} );
        for my $locus ( @annotated_loci ) {
            my $locus_id = $locus->locus_id;
            $anno_ref->{loci}->{$locus_id}->{locus_name} = $locus->locus_name;
            $anno_ref->{loci}->{$locus_id}->{original_annotation} = $locus->original_annotation;
            $anno_ref->{loci}->{$locus_id}->{gene_name} = $locus->gene_name;
            $anno_ref->{loci}->{$locus_id}->{alt_gene_name} = $locus->alt_gene_name;
            $anno_ref->{loci}->{$locus_id}->{gene_description} = $locus->gene_description;
            $anno_ref->{loci}->{$locus_id}->{genbank_genomic_acc} = $locus->genbank_genomic_acc;
            $anno_ref->{loci}->{$locus_id}->{genbank_cdna_acc} = $locus->genbank_cdna_acc;
            $anno_ref->{loci}->{$locus_id}->{genbank_protein_acc} = $locus->genbank_protein_acc;
            $anno_ref->{loci}->{$locus_id}->{mutant_info} = $locus->mutant_info;
            $anno_ref->{loci}->{$locus_id}->{comment} = $locus->comment;
            $anno_ref->{loci}->{$locus_id}->{has_structural_annotation} = $locus->has_structural_annotation;
            
        }
        $session->param('anno_ref', $anno_ref);
        $session->flush;
    }
    #now session loaded - modify session with current values from form if not coming in from select family 
    if ( $action  ne 'annotate' ) {
        for my $locus_id ( keys %{$anno_ref->{loci}} ) {
            $anno_ref->{loci}->{$locus_id}->{gene_name} = $cgi->param('gene_name_'.$locus_id);
            $anno_ref->{loci}->{$locus_id}->{alt_gene_name} =  $cgi->param('alt_gene_name_'.$locus_id);
            $anno_ref->{loci}->{$locus_id}->{gene_description} = $cgi->param('gene_description_'.$locus_id);
            $anno_ref->{loci}->{$locus_id}->{genbank_genomic_acc} = $cgi->param('genbank_genomic_acc_'.$locus_id);
            $anno_ref->{loci}->{$locus_id}->{genbank_cdna_acc} = $cgi->param('genbank_cdna_acc_'.$locus_id);
            $anno_ref->{loci}->{$locus_id}->{genbank_protein_acc} = $cgi->param('genbank_protein_acc_'.$locus_id);
            $anno_ref->{loci}->{$locus_id}->{mutant_info} = $cgi->param('mutant_info_'.$locus_id);
            $anno_ref->{loci}->{$locus_id}->{comment} = $cgi->param('comment_'.$locus_id);
            #$anno_ref->{loci}->{$locus_id}->{has_structural_annotation} =  $cgi->param('has_structural_annotation_'.$locus_id);
        }
        $session->param('anno_ref', $anno_ref);
        $session->flush;
    }
    
    #save current value to db if save flag set
    if ($save) {
        for my $locus_id ( keys %{$anno_ref->{loci}} ) {
            my $locus_obj = CA::loci->retrieve($locus_id);
            $locus_obj->set( gene_name => $anno_ref->{loci}->{$locus_id}->{gene_name},
                             alt_gene_name => $anno_ref->{loci}->{$locus_id}->{alt_gene_name},
                             gene_description => $anno_ref->{loci}->{$locus_id}->{gene_description},
                             genbank_genomic_acc =>  $anno_ref->{loci}->{$locus_id}->{genbank_genomic_acc},
                             genbank_cdna_acc =>  $anno_ref->{loci}->{$locus_id}->{genbank_cdna_acc},
                             genbank_protein_acc =>  $anno_ref->{loci}->{$locus_id}->{genbank_protein_acc},
                             mutant_info => $anno_ref->{loci}->{$locus_id}->{mutant_info},
                             comment =>  $anno_ref->{loci}->{$locus_id}->{comment},
                             has_structural_annotation =>  $anno_ref->{loci}->{$locus_id}->{has_structural_annotation},
                           );
            $locus_obj->update;
        }
    }
    

    #now output the session
    my $annotation_loop = [];
    for my $locus_id ( keys(%{$anno_ref->{loci}})) {
        my $row = {};
        $row->{locus_id} = $locus_id;
        $row->{locus_name} = $anno_ref->{loci}->{$locus_id}->{locus_name};
        $row->{original_annotation} = $anno_ref->{loci}->{$locus_id}->{original_annotation};
        $row->{gene_name} = $anno_ref->{loci}->{$locus_id}->{gene_name};
        $row->{alt_gene_name} = $anno_ref->{loci}->{$locus_id}->{alt_gene_name};
        $row->{gene_description} = $anno_ref->{loci}->{$locus_id}->{gene_description};
        $row->{genbank_genomic_acc} = $anno_ref->{loci}->{$locus_id}->{genbank_genomic_acc};
        $row->{genbank_cdna_acc} = $anno_ref->{loci}->{$locus_id}->{genbank_cdna_acc};
        $row->{genbank_protein_acc} =  $anno_ref->{loci}->{$locus_id}->{genbank_protein_acc};
        $row->{mutant_info} = $anno_ref->{loci}->{$locus_id}->{mutant_info};
        $row->{comment} = $anno_ref->{loci}->{$locus_id}->{comment};
        $row->{has_structural_annotation} = $anno_ref->{loci}->{$locus_id}->{has_structural_annotation};
        push(@$annotation_loop, $row);
    }
    
    if ( $blast_results) {
        $tmpl->param( blast_results => 1,
                      total_hits => $blast_results->{total_hits},
                      query_name =>  $blast_results->{query_name}
                    );
        
        my $blast_loop = [];
        for my $hit ( keys %{$blast_results->{hits}}) {
            my $row = {};
            $row->{locus} = $blast_results->{hits}->{$hit}->{hit_name};
            $row->{description} = $blast_results->{hits}->{$hit}->{hit_description};
            $row->{e_value} = $blast_results->{hits}->{$hit}->{e_value};
            $row->{score} = $blast_results->{hits}->{$hit}->{score};
            $row->{length} = $blast_results->{hits}->{$hit}->{length};
            push(@$blast_loop, $row);
        }
        $tmpl->param( blast_loop => $blast_loop );
    }
    
    $tmpl->param( name => $family->name,
                  description => $family->description,
                  annotation_loop => $annotation_loop,
                );
    print $session->header;
    print $tmpl->output;
}

sub run_blast {
    my ($session, $cgi) = @_;
    my $fasta_param = $cgi->param('fasta');
    my $seq_type = $cgi->param('seqtype');
    my $evalue = $cgi->param('evalue');
    ###### set up temp files##############
    my $blast_out_fh = File::Temp->new( TEMPLATE => 'tempXXXXXXXXX',
                                        DIR => $WEBSERVER_TEMP_DIR,
                                        SUFFIX => '.blast',
                                        UNLINK => 1,
                                      ) or die;

    my $fasta_out_fh = File::Temp->new( TEMPLATE => 'tempXXXXXXXXX',
                                        DIR => $WEBSERVER_TEMP_DIR,
                                        SUFFIX => '.fasta',
                                        UNLINK => 1,
                                      ) or die;
    
    print STDERR $fasta_out_fh->filename."\n";
    print STDERR $blast_out_fh->filename."\n";

    my $blast_program = $seq_type eq 'protein' ? 'blastp' : 'blastx'; 
    
    #need to do error checking if bad sequence passed
    my $string_fh = IO::String->new($fasta_param);
    my $seqio_in = Bio::SeqIO->new( -fh => $string_fh,
                                    -format =>'fasta',
                                  );
    my $seqio_out = Bio::SeqIO->new ( -fh => $fasta_out_fh, 
                                      -format =>'fasta',
                                    );
    
    $seqio_out->write_seq($seqio_in->next_seq);
                  
    system("$BLASTALL -p $blast_program -d $PROTEOME_BLAST_DB -i ".$fasta_out_fh->filename." -e $evalue  -v 20 -b 20 -o ".$blast_out_fh->filename );
    
    my $blast_parser = Bio::SearchIO->new ( -format => 'blast',
                                            -file => $blast_out_fh->filename );

    my $blast_results = {};  
    
    my $result = $blast_parser->next_result;
    my $hit_count = 0;
    $blast_results->{'total_hits'} = $result->num_hits;
    $blast_results->{'query_name'} = $result->query_name;
    while ( my $hit = $result->next_hit ) {
        $hit_count++;
        $blast_results->{hits}->{$hit_count} = {};
        
        $blast_results->{hits}->{$hit_count}->{hit_name} =  filter_hit_name($hit->name);
        $blast_results->{hits}->{$hit_count}->{hit_description} =  $hit->description;
        $blast_results->{hits}->{$hit_count}->{e_value} =  $hit->significance;
        $blast_results->{hits}->{$hit_count}->{score} =  $hit->raw_score;
        $blast_results->{hits}->{$hit_count}->{length} =  $hit->length;
          
    }
  
    annotate( $session, $cgi, 0, $blast_results );

    return;
}

sub delete_checked {
    my ($session, $cgi) = @_;
    my @deleted_locus_ids = $cgi->param('delete');
    my $anno_ref = $session->param('anno_ref');
    #delete from session and db and regenerate page
    for my $locus_id ( @deleted_locus_ids ) {
        delete $anno_ref->{loci}->{$locus_id};
        my $locus_obj = CA::loci->retrieve($locus_id);
        $locus_obj->delete;
    }
    $session->param('anno_ref', $anno_ref);
    $session->flush;
    annotate($session, $cgi);
    return;
}

sub add_loci {
    my ($session, $cgi) = @_;
    my $locus_list = $cgi->param('locus_list');
    $locus_list =~ s/^\s+//;
    $locus_list =~ s/\s+$//;
    $locus_list =~ s/\s+/\n/g;
    my @new_loci = split(/\n/, $locus_list);
    my $anno_ref = $session->param('anno_ref');
    for my $locus ( @new_loci ) {
        my ($locus_obj) =  CA::loci->search( locus_name => $locus,  user_id => $anno_ref->{user_id}, family_id => $anno_ref->{family_id} );
         
        if ($locus_obj && exists $anno_ref->{loci}->{ $locus_obj->locus_id } ) {
            next;
        } else {
            my $original_annotation = get_original_annotation($locus);
             
            my $new_locus_row = CA::loci->insert({ locus_name => $locus,
                                                   original_annotation =>  $original_annotation,
                                                   user_id => $anno_ref->{user_id},
                                                   family_id => $anno_ref->{family_id},
                                                   gene_name => q{},
                                                   gene_description => q{},
                                                   genbank_genomic_acc => q{},
                                                   genbank_cdna_acc => q{},
                                                   genbank_protein_acc => q{},
                                                   mutant_info => q{},
                                                   comment => q{},
                                                   has_structural_annotation => 0,
                                                 });
            my $locus_id = $new_locus_row->locus_id;
            $anno_ref->{loci}->{$locus_id}->{locus_name} = $locus;
            $anno_ref->{loci}->{$locus_id}->{original_annotation} = $original_annotation;
            $anno_ref->{loci}->{$locus_id}->{gene_name} = q{};
            $anno_ref->{loci}->{$locus_id}->{alt_gene_name} = q{};
            $anno_ref->{loci}->{$locus_id}->{gene_description} = q{};
            $anno_ref->{loci}->{$locus_id}->{genbank_genomic_acc} = q{};
            $anno_ref->{loci}->{$locus_id}->{genbank_cdna_acc} = q{};
            $anno_ref->{loci}->{$locus_id}->{genbank_protein_acc} = q{};
            $anno_ref->{loci}->{$locus_id}->{mutant_info} = q{};
            $anno_ref->{loci}->{$locus_id}->{comment} = q{};
            $anno_ref->{loci}->{$locus_id}->{has_structural_annotation} = 0;
        }
    }
    $session->param('anno_ref', $anno_ref);
    $session->flush;
    annotate($session, $cgi);
    return;
}

sub review_annotation {
    my ($session, $cgi) = @_;
 
    my $tmpl = HTML::Template->new( filename => "./tmpl/review_annotation.tmpl");
    my $anno_ref = $session->param('anno_ref');
    my $user = CA::users->retrieve( $anno_ref->{user_id} );
    my $family = CA::family->retrieve( family_id => $anno_ref->{family_id} );
 
    my @annotated_loci = CA::loci->search( user_id => $anno_ref->{user_id}, family_id => $anno_ref->{family_id} );
    #print STDERR Dumper(@annotated_loci);
 
    my $review_loop = [];
    for my $locus ( @annotated_loci ) {
        my $row = {};    
        $row->{locus_name} = $locus->locus_name;
        $row->{original_annotation} = $locus->original_annotation;
        $row->{gene_name} = $locus->gene_name;
        $row->{alt_gene_name} = $locus->alt_gene_name;
        $row->{gene_description} = $locus->gene_description;
        $row->{genbank_genomic_acc} = $locus->genbank_genomic_acc;
        $row->{genbank_cdna_acc} = $locus->genbank_cdna_acc;
        $row->{genbank_protein_acc} = $locus->genbank_protein_acc;
        $row->{mutant_info} = $locus->mutant_info;
        $row->{comment} = $locus->comment;
        $row->{has_structural_annotation} = $locus->has_structural_annotation;
        push(@$review_loop, $row);
     
    }
    $tmpl->param( review_loop => $review_loop, family_name => $family->name );
    print $session->header;
    print $tmpl->output;
}


sub final_submit {
    my ($session, $cgi) = @_;
    if ( $cgi->param('submit_query') eq 'no') {
        annotate($session, $cgi);
        return;
    }
    my $tmpl = HTML::Template->new( filename => "./tmpl/final_submit.tmpl");
    my $anno_ref = $session->param('anno_ref');
    my $family = CA::family->retrieve($anno_ref->{family_id});
    $tmpl->param( family_name => $family->name );
    print $session->header;
    print $tmpl->output;
}

sub get_original_annotation {
    my ($locus) = @_;
    #may have to change depending on your gff group name for the loci
    my ( $locus_feature_obj ) = $gff_db->get_feature_by_name('Gene' => $locus );
    my ( $notes ) = $locus_feature_obj->notes;
    return $notes;
}

sub filter_hit_name {
    #this has to be changes based on the defline of your proteome file
    #returns just the locus name
    my ( $hit_name ) = @_;
    $hit_name =~ /^(LOC_Os\d{2}g\d{5,6})/;
    if ( $1 ) {
        return $1;
    } else {
        return $hit_name;
    }
}

sub structural_annotation {
    my ($session, $cgi) = @_;
    my $locus = $cgi->param('locus');

    my $struct_anno_ref = $session->param('anno_ref');
    my ( $struct_locus_obj ) = CA::loci->search( user_id => $struct_anno_ref->{user_id}, family_id => $struct_anno_ref->{family_id}, locus_name => $locus  );
    my $struct_locus_id = $struct_locus_obj->locus_id;

    my $ca_model_json = $cgi->param('model_json');
    my $tmpl = HTML::Template->new( filename => "./tmpl/structural_annotation.tmpl");
    my $gff_dbh = get_database_handle($GFF_DB_ADAPTOR, $GFF_DB_DSN, $GFF_DB_USERNAME, $GFF_DB_PASSWORD) or die;
    my ($locus_obj, $gene_models) = get_annotation_db_features($locus, $gff_dbh);
    #when hooked into script - look for saved JSON in table if none passed as param
    #if no model JSON passed to script, create new from annotation gene model
    my $ca_model_ds; 
    if (! $ca_model_json ) {    #JSON not passed as a paramtter
        my ( $sa_object ) = CA::structural_annotation->search( locus_id => $struct_locus_id );
        #print STDERR Dumper($sa_object);
        $ca_model_json  = $sa_object->model if $sa_object;
    }
    if (! $ca_model_json ) { #no model JSON as a parameter or in the db
        ( $ca_model_ds, $ca_model_json ) = generate_initial_ca_model_ds($gene_models->[0]);  
    } else {
        my $json_handler = JSON->new;
        $ca_model_ds = $json_handler->jsonToObj($ca_model_json);
    }
    my ($ca_model_feature) = create_ca_model_feature($ca_model_ds);
    my ( $url, $map, $map_name ) = create_ca_image_and_map( $gff_dbh, $locus_obj, $gene_models, $ca_model_feature );
    $map = add_js_event_to_map($map, $gene_models->[0] );
    my $ca_anno_loop = generate_table($ca_model_ds);
    $tmpl->param( 
                 img_path => $url,
                 map_name => $map_name,
                 map => $map,
                 ca_anno_loop => $ca_anno_loop,
                 locus => $locus,
                 locus_type => $ca_model_ds->{type},
                 locus_seq_id => $ca_model_ds->{seq_id},
                 locus_start => $ca_model_ds->{start},
                 locus_stop => $ca_model_ds->{stop},
                 locus_strand => $ca_model_ds->{strand},
                );
    print $session->header;
    print $tmpl->output;
}

sub submit_annotation {
    my ($session, $cgi) = @_;
    my $tmpl = HTML::Template->new( filename => "./tmpl/submit_annotation.tmpl");
    my $anno_ref = $session->param('anno_ref');
    #my $user = CA::users->retrieve( $anno_ref->{user_id} );
    my $family = CA::family->retrieve($anno_ref->{family_id});
    #print STDERR Dumper($family);
    $tmpl->param( family_name => $family->name );
  
    print $session->header;
    print $tmpl->output;
}

sub submit_structural_annotation {
    my ($session, $cgi) = @_;
    my $locus = $cgi->param('locus');
    my $struct_anno_ref = $session->param('anno_ref');
     
    my ( $struct_locus_obj ) = CA::loci->search( user_id => $struct_anno_ref->{user_id}, family_id => $struct_anno_ref->{family_id}, locus_name => $locus  );
    my $struct_locus_id = $struct_locus_obj->locus_id;
    my $ca_model_json = $cgi->param('model_json');
     
    my ( $model_obj ) = CA::structural_annotation->search(  locus_id =>  $struct_locus_id );
    if ($model_obj) { 
        $model_obj->model($ca_model_json);
        $model_obj->update;
    } else {
        $model_obj = CA::structural_annotation->insert({locus_id =>  $struct_locus_id,  model => $ca_model_json,  });
    }
     
    $struct_locus_obj->has_structural_annotation(1);
    $struct_locus_obj->update;
    $struct_anno_ref->{loci}->{$struct_locus_id}->{has_structural_annotation} = 1 ;
    $session->param('anno_ref', $struct_anno_ref);
    $session->flush;
    $struct_anno_ref = undef;
    $action = 'annotate';
    annotate($session, $cgi);
}
############## Structural Annotation Subroutines #####################

sub generate_initial_ca_model_ds {
    my ($ref_gene_model) = @_;
    my @subfeatures = $ref_gene_model->get_SeqFeatures();
    @subfeatures = sort { $ref_gene_model->strand == 1 ?
                            $a->start <=> $b->start : $b->start <=> $a->start } @subfeatures;
    my $comm_anno_ds = {};
    $comm_anno_ds->{subfeatures} = [];
    $comm_anno_ds->{type} = $ref_gene_model->primary_tag;
    $comm_anno_ds->{seq_id} = $ref_gene_model->seq_id;
    $comm_anno_ds->{start} = $ref_gene_model->start;
    $comm_anno_ds->{stop} = $ref_gene_model->stop;
    $comm_anno_ds->{strand} = $ref_gene_model->strand;
    for my $subfeature ( @subfeatures ) {
        my $subfeature_ds = {};
        $subfeature_ds->{type} = $subfeature->primary_tag;
        $subfeature_ds->{start} = $subfeature->start;
        $subfeature_ds->{stop} = $subfeature->stop;
        push(@{$comm_anno_ds->{subfeatures}}, $subfeature_ds);
    }
    my $json_handler = JSON->new;
    my $comm_anno_model_json =  $json_handler->objToJson($comm_anno_ds);
    return ( $comm_anno_ds, $comm_anno_model_json );
  
}

sub Bio::Graphics::Panel::create_web_map {
    my $self     = shift;
    my ($name,$linkrule,$titlerule,$targetrule) = @_;
    $name ||= 'map';
    my $boxes    = $self->boxes;
    my (%track2link,%track2title,%track2target);

    my $map = qq(<map name="$name" id="$name">\n);
    foreach (@$boxes) {
        my ($feature,$left,$top,$right,$bottom,$track) = @$_;
        next unless $feature->can('primary_tag');
        my $primary_tag = $feature->primary_tag;
        next unless ( ($primary_tag) && (($primary_tag  =~ /utr/i) || ($primary_tag =~ /cds/i)) );
        
        my $lr  = $track2link{$track} ||= (defined $track->option('link') ? $track->option('link') : $linkrule);
        next unless   $lr;

        my $tr   = exists $track2title{$track} 
          ? $track2title{$track}
            : $track2title{$track} ||= (defined $track->option('title')  ? $track->option('title')  : $titlerule);
        my $tgr  = exists $track2target{$track} 
          ? $track2target{$track}
            : $track2target{$track} ||= (defined $track->option('target')? $track->option('target')  : $targetrule);

        my $href   = $self->make_link($lr,$feature);
        my $alt    = $self->make_link($tr,$feature);
        my $target = $self->make_link($tgr,$feature);
        $alt       = $self->make_title($feature) unless defined $alt;

        my $a      = $alt    ? qq(title="$alt" alt="$alt") : '';
        my $t      = $target ? qq(target="$target")        : '';
        my $h      = $href ? qq(href="$href") : '';
    
        $map .= qq(<area shape="rect" coords="$left,$top,$right,$bottom" $h $a $t/>\n);
    }
    $map .= "</map>\n";
    $map;
}


sub add_js_event_to_map {
    my ( $map, $model_feature ) = @_;
    my $end5 = $model_feature->strand == 1 ? $model_feature->start : $model_feature->end;
    my $new_map;
    my $string_io = IO::String->new($map);
    while (<$string_io>) {
        my $line = $_;
        if ($line =~ /^<area/) {
            #start = end5 - $stop = end3
            my ($start, $stop) = $line =~ /href="(\d+)-(\d+)"/;
            my $rel_end5 = $start - $end5 + 1;
            my $rel_end3 = $stop - $end5 + 1;
            $line =~ s/href="\d+-\d+"/onmouseover="displayCoords($start, $stop, $rel_end5, $rel_end3);setCursor();" onmouseout="restoreCursor()"/;
        }
        $new_map .= $line;
    }

    return $new_map;
}


sub generate_table {
    my ( $comm_anno_ds ) = @_;
    my $comm_anno_table = [];
    for my $subfeature ( @{$comm_anno_ds->{subfeatures}} ) {
        my $row = {};
        $row->{CDS} = $subfeature->{type} eq 'CDS' ? 1 : 0;
        $row->{start} = $subfeature->{start};
        $row->{stop} = $subfeature->{stop};
        push(@{$comm_anno_table}, $row);
    }
    return $comm_anno_table;
}

sub get_database_handle {
    my ( $adaptor, $dsn, $user, $password ) = @_;
    my $processed_transcript_aggregator = Bio::DB::GFF::Aggregator->new(-method => "processed_transcript",
                                                                        -main_method  => "mRNA",
                                                                        -sub_parts    => ["three_prime_UTR","CDS","five_prime_UTR"]
                                                                       );

    my $gff_db =  Bio::DB::GFF->new( -adaptor => $adaptor,
                                     -aggregator => [$processed_transcript_aggregator],
                                     -dsn => $dsn,
                                     -user => $user,
                                     -pass => $password,
                                   ) or die("cannot access Bio::DB::GFF database");
    return $gff_db;
}

sub get_annotation_db_features {
    my ($locus, $gff_dbh) = @_;
    my ( $locus_obj ) = $gff_dbh->get_feature_by_name('Gene' => $locus );
    my ( $end5, $end3 ) = get_ends_from_feature( $locus_obj );
    my $seg = $gff_dbh->segment($locus_obj->refseq, $end5 => $end3 );
    my @gene_models = $seg->features('processed_transcript:TIGR_annot_DB', -attributes => { 'Gene' => $locus} );
    #will have to sort the gene models
    return ( $locus_obj, \@gene_models);
}


sub get_ends_from_feature {
    my ( $feature ) = @_;
    #my $end5 = $locus_obj->strand == 1 ? $locus_obj->start : $locus_obj->end;
    #my $end3 = $locus_obj->strand == 1 ? $locus_obj->end : $locus_obj->start;
    my $end5 = $feature->strand == 1 ? $feature->start : $feature->end;
    my $end3 = $feature->strand == 1 ? $feature->end : $feature->start;
    return ( $end5, $end3 );
}

sub create_ca_model_feature {
    my ( $ca_model_ds ) = @_;
    my $ca_model_subfeat_objs = [];
    my $seq_id = $ca_model_ds->{seq_id};
    my $strand = $ca_model_ds->{strand};
    for my $subfeature ( @{$ca_model_ds->{subfeatures}}) {
        my $subfeat_obj =  Bio::Graphics::Feature->new(
                                                       -seq_id => $seq_id,
                                                       -start => $subfeature->{start},
                                                       -stop => $subfeature->{stop},
                                                       -type => $subfeature->{type},
                                                       -strand => 1, #strand is flipped by *-1, if strand is 0, it doesn't work
                                                      
                                                      );
        push( @$ca_model_subfeat_objs, $subfeat_obj );
    }
    my $ca_model_feature =  Bio::Graphics::Feature->new(
                                                        -segments => $ca_model_subfeat_objs,
                                                        -type =>'mRNA',
                                                        -strand => $strand,
                                                        -seq_id => $seq_id,
                                                        
                                                       );

    
    return  $ca_model_feature;
}


sub create_ca_image_and_map {
    my ( $gff_dbh, $locus_obj, $gene_models, $ca_model_feature ) = @_;
    
    my ( $l_end5, $l_end3 ) = get_ends_from_feature($locus_obj);
    my ( $c_end5, $c_end3 ) = get_ends_from_feature($ca_model_feature);
    my ( $end5, $end3 );
    if ( $locus_obj->strand == 1) {
        $end5 = $c_end5 < $l_end5 ? $c_end5 : $l_end5;
        $end3 = $c_end3 > $l_end3 ? $c_end3 : $l_end3;
    } else {
        $end3 = $c_end5 > $l_end5 ? $c_end5 : $l_end5;
        $end5 = $c_end3 < $l_end3 ? $c_end3 : $l_end3;
    }

    #flip will have to be dynamically controlled by the strand of the ca  model or the primary working model
    
    my $panel = Bio::Graphics::Panel->new(
                                          #-length    =>  $locus_obj->length,
                                          -length => $ca_model_feature->length,
                                          -key_style => 'between',
                                          -width     => 600,
                                          -pad_left  => 20,
                                          -pad_right => 20,
                                          -pad_top =>20,
                                          -pad_bottom => 20,
                                          -start => $end5,
                                          -end => $end3,
                                          -flip =>  $locus_obj->strand == -1 ? 1 : 0,
                                          
                                         );

    $panel->add_track( arrow => Bio::SeqFeature::Generic->new(-start=>$end5,
                                                              -end=>$end3),
                       -bump => 0,
                       -double=>1,
                       -tick => 2,
                       -key => 'Abs Coords');

    $panel->add_track( arrow => Bio::SeqFeature::Generic->new( -start => $end5,
                                                               -end => $end3,
                                                               -strand => $locus_obj->strand,
                                                             ),
                       -bump => 0,
                       -double=>1,
                       -tick => 2,
                       -relative_coords => 1,
               
                       -key => 'Rel Coords');

    $panel->add_track( $locus_obj,
                       -glyph        => 'box',
                       -height       => 8,
                       -description  => 1,
                       -label        => 1,
                       -font2color   => 'black',
                       -bgcolor      => sub {
                           my $feature = shift;
                           my $note = $feature->notes;
                           if ($note =~ /^hypothetical/) {
                               return "red";
                           } elsif ($note =~ /^conserved hypothetical/) {
                               return "blue";
                           } elsif ($note =~ /^(expressed|unknown)/ ) {
                               return "yellow";
                           } elsif ($note =~ /transpos/) {
                               return "black"
                           } else {
                               return "green"
                           }
                       },
                       -fgcolor      => 'black',
                       -key          => 'TIGR Rice Loci'
                     );


    $panel->add_track( $gene_models,
                       -glyph        => 'processed_transcript',
                       -connector    => 'solid',
                       -label        => 1,
                       -height       => 10,
                       -key          => 'TIGR Rice Gene Models',
                       -utr_color    => 'white',
                       -thin_utr     => 0,
                       -fgcolor      => 'slateblue',
                       -bgcolor      => 'skyblue',
                       -box_subparts => 1,
                     );

    $panel->add_track($ca_model_feature, 
                      -glyph => 'processed_transcript',
                      -connector    => 'solid',
                      -label => sub {my $f = shift; return $f->notes;} , 
                      -description => 0,
                      -fgcolor => "#0A910D",
                      -bgcolor => "lightgreen",
                      -utr_color => "white",
                      -height => 10,
                      -font2color => "black",
                      -box_subparts => 1,
                      -key => 'Community Annotation',
                     );

    my ( $url, $map, $map_name ) = $panel->image_and_map(
                                                         -root => $APACHE_DOC_ROOT,
                                                         -url => $WEBSERVER_TEMP_REL,
                                                         -link => '$start-$end',
                                                         -mapname => 'eucap_map',

                                                        );
    $panel->finished;
    return ( $url, $map, $map_name );
}
