# Supplementary material for: EuCAP, a Eukaryotic Community Annotation Package, and its application to the rice genome
Source: BMC Genomics. 2007 Oct 25;8:388. doi: 10.1186/1471-2164-8-388 (PMC2151081; doi:10.1186/1471-2164-8-388)
Supplement: Additional File 1 — Compressed folder of files necessary to install and use EuCAP. [file 1471-2164-8-388-S1.zip › eucap/lib/CA/CDBI.pm]

package CA::CDBI;
# $Id: CDBI.pm 538 2007-07-24 00:19:51Z hamilton $
use warnings;
use strict;
use base 'Class::DBI::mysql';

my $database = 'community_annotation';
my $host = 'hamilton-lx';
my $user = 'access';
my $password = 'access';

__PACKAGE__->connection( "dbi:mysql:$database:$host", $user , $password );

1;
