# Supplementary material for: EuCAP, a Eukaryotic Community Annotation Package, and its application to the rice genome
Source: BMC Genomics. 2007 Oct 25;8:388. doi: 10.1186/1471-2164-8-388 (PMC2151081; doi:10.1186/1471-2164-8-388)
Supplement: Additional File 1 — Compressed folder of files necessary to install and use EuCAP. [file 1471-2164-8-388-S1.zip › eucap/lib/CA/superfamily.pm]

package CA::superfamily;
# $Id: superfamily.pm 538 2007-07-24 00:19:51Z hamilton $
use base 'CA::CDBI';

__PACKAGE__->set_up_table('superfamily');

1;
